# Supplementary material for: Feeding Rhythm-Induced Hypothalamic Agouti-Related Protein Elevation via Glucocorticoids Leads to Insulin Resistance in Skeletal Muscle
Source: Int J Mol Sci. 2021 Oct 7;22(19):10831. doi: 10.3390/ijms221910831 (PMC8509554; doi:10.3390/ijms221910831)
Supplement: Supplementary file 1 [file ijms-22-10831-s001.zip]

Archive with 1 entries (1 files):
- ijms-1380478-supplementary.pdf
